# Supplementary material for: Sensory genes identification with head transcriptome of the migratory armyworm, Mythimna separata
Source: Sci Rep. 2017 Apr 7;7:46033. doi: 10.1038/srep46033 (PMC5384095; doi:10.1038/srep46033)
Supplement: Supplementary Data S2 [file srep46033-s3.xls]

## Sheet: The top 50 
Supplementary Data S2. The top 50 highly expressed transcripts in M. separata
FPKM total Sort	gene_id	Read_count	FPKM1	FPKM2	FPKM3	FPKM（mean）	Gene Length	NR ID	NR Score	NR Evalue	NR Description	NT GI	NT ID	NT Score	NT Evalue	NT Description
1	MS|comp158016_c0	28862.4	17866.4	9167.76	30633.8	19222.7	320	--	--	--	--	--	--	--	--	--
2	MS|comp159346_c3	50736.2	16533.2	10886.8	23078.7	16832.9	455	ABU96713.1	192	5.34689e-17	diapausin precursor [Spodoptera litura] >gi|305861200|gb|ADM72854.1| diapausin precursor [Spodoptera exigua]	--	--	--	--	--
3	MS|comp149594_c1	137400	20350.7	5086.85	14284.2	13240.6	760	XP_315269.4	1226	6.94845e-167	AGAP011516-PA [Anopheles gambiae str. PEST] >gi|157016476|gb|EAA10668.4| AGAP011516-PA [Anopheles gambiae str. PEST]	40218737	AY507963.1	675	0	Spodoptera exigua actin mRNA, complete cds
4	MS|comp134343_c0	139025	14008.4	4234.5	15565.4	11269.4	1031	NP_001091813.1	785	2.67436e-101	myosin regulatory light chain 2 [Bombyx mori] >gi|122119463|sp|Q1HPS0.1|MLR_BOMMO RecName: Full=Myosin regulatory light chain 2; Short=MLC-2 >gi|95102960|gb|ABF51421.1| myosin light chain 2 [Bombyx mori] >gi|163963296|gb|ABY50568.1| myosin light chain 2 [Bombyx mandarina] >gi|194371731|gb|ACF59735.1| myosin light chain 2 [Bombyx mori] >gi|206114239|gb|ACI05250.1| myosin light chain 2 protein [Bom…	346714903	AK383078.1	464	0	Bombyx mori mRNA, clone: fepM25B03
5	MS|comp134342_c0	475505	5302.9	19746.4	8615.76	11221.7	7842	EJY65597.1	579	3.3925e-57	hypothetical protein OXYTRI_14248 [Oxytricha trifallax]	384080938	AB674749.1	3261	0	Papilio xuthus genes for 18S rRNA, ITS1, 5.8S rRNA, ITS2, 28S rRNA, complete sequence
6	MS|comp149488_c0	29758.5	10807.8	6412.52	13003	10074.4	418	--	--	--	--	--	--	--	--	--
7	MS|comp166893_c0	14751.9	8638.03	6281.48	13894.9	9604.81	328	--	--	--	--	15213801	AF400204.1	201	1.29022e-99	Spodoptera frugiperda ribosomal protein L41 mRNA, complete cds
8	MS|comp149594_c0	96973.7	12920.3	3642.32	10939.3	9167.31	845	ABG27014.1	908	6.15151e-121	actin [Artemia franciscana]	187942439	EU601172.1	792	0	Agrotis ipsilon muscle actin mRNA, complete cds
9	MS|comp163174_c0	32296.4	9663.44	8319.9	9346.71	9110.02	872	ABI52648.1	921	2.96086e-122	ubiquitin/40S ribosomal protein S27a fusion protein [Argas monolakensis]	18253056	AY072292.1	373	0	Spodoptera frugiperda ribosomal protein S27A mRNA, complete cds
10	MS|comp154133_c0	65193.2	9347.99	4473.12	12991.7	8937.6	779	AAF71289.1	490	3.61116e-59	chemosensory protein [Mamestra brassicae]	7960303	AF255918.1	271	3.97328e-138	Mamestra brassicae chemosensory protein mRNA, complete cds
11	MS|comp154019_c0	88762.4	11687.7	4230.86	10435.1	8784.56	832	BAM19095.1	260	8.77786e-25	cuticular protein PpolCPH4A [Papilio polytes]	183979316	AB264677.1	140	2.82784e-65	Papilio xuthus PxutCPH4 mRNA for putative cuticular protein, complete cds, clone: Psg16
12	MS|comp154124_c1	28864.8	6572.47	2942.15	14565.8	8026.8	585	P85213.2	338	6.89616e-38	RecName: Full=Defensin; AltName: Full=Galiomicin; Flags: Precursor	--	--	--	--	--
13	MS|comp134351_c0	21432.5	8958.65	4984.71	9859.65	7934.34	387	--	--	--	--	--	--	--	--	--
14	MS|comp160512_c2	8480.16	9291.77	2528.87	10935.6	7585.42	258	NP_001166766.1	235	2.33976e-23	cuticular protein hypothetical 11 precursor [Bombyx mori] >gi|223671054|tpd|FAA00478.1| TPA: putative cuticle protein [Bombyx mori]	--	--	--	--	--
15	MS|comp149520_c0	35986.3	8050.97	7460.98	6789.54	7433.83	565	AEX07265.1	508	5.65829e-63	CSP2 [Helicoverpa armigera]	524903087	JX863699.1	180	1.09381e-87	Agrotis ipsilon chemosensory protein 4 (CSP4) mRNA, complete cds
16	MS|comp166921_c0	786.97	1324.86	16614.9	4276.48	7405.4	228	--	--	--	--	--	--	--	--	--
17	MS|comp166895_c0	6823.51	2784.45	14770.3	4044.61	7199.8	392	--	--	--	--	514252864	KC894725.1	294	3.14237e-151	Agrotis segetum mitochondrion, complete genome
18	MS|comp60736_c0	4229.4	2427.27	13839.6	3847.82	6704.9	331	EFZ21973.1	145	1.14763e-10	hypothetical protein SINV_08163 [Solenopsis invicta]	284434457	GU247439.1	240	2.72308e-121	Bombyx mori Bm_191 SRP RNA, complete sequence
19	MS|comp156988_c0	31526.6	5256.74	3187.13	9062.54	5835.47	1581	AAF71290.2	538	4.23676e-63	chemosensory protein [Mamestra brassicae]	26007525	AF255919.2	249	1.39784e-125	Mamestra brassicae chemosensory protein mRNA, complete cds
20	MS|comp154024_c0	27509.1	8306.52	2687.93	6327.76	5774.07	473	NP_001166693.1	323	1.20099e-35	cuticular protein RR-2 motif 64 precursor [Bombyx mori] >gi|223671230|tpd|FAA00567.1| TPA: putative cuticle protein [Bombyx mori]	--	--	--	--	--
21	MS|comp166894_c0	28052	2905.41	9672.9	4656.73	5745.01	1008	ABK26259.1	181	1.78526e-14	unknown [Picea sitchensis]	514252864	KC894725.1	722	0	Agrotis segetum mitochondrion, complete genome
22	MS|comp158731_c1	6866.99	8543.76	3856.59	4719.26	5706.54	248	--	--	--	--	389611344	AK402662.1	79	6.21227e-32	Papilio polytes mRNA for cuticular protein PpolCPH2, complete cds, sequence id: Pp-0919
23	MS|comp149513_c0	48819.9	5538.32	2895.62	8550.31	5661.42	1040	BAM17672.1	585	5.21449e-71	troponin I [Papilio xuthus] >gi|389610547|dbj|BAM18885.1| troponin I [Papilio polytes]	389610546	AK402263.1	393	0	Papilio polytes mRNA for troponin I, complete cds, sequence id: Pp-0016
24	MS|comp157730_c1	16883.4	9226.57	2312.75	5289.77	5609.7	446	--	--	--	--	389611382	AK402681.1	37	2.64389e-08	Papilio polytes mRNA for cuticular protein PpolCPFL4, complete cds, sequence id: Pp-1000
25	MS|comp149677_c0	42311.1	5007.72	2675.79	9141	5608.17	905	AAV91416.1	694	6.81153e-89	troponin C 2 [Lonomia obliqua]	346709409	AK383889.1	272	1.29131e-138	Bombyx mori mRNA, clone: MFB-26B16
26	MS|comp116420_c0	13600.2	5112.46	2592.66	8932.69	5545.94	410	AAF16708.1	114	5.09172e-06	putative cuticle protein [Manduca sexta]	--	--	--	--	--
27	MS|comp134353_c0	64297	7974.51	2199.97	5919.11	5364.53	872	NP_001166762.1	232	1.65963e-20	cuticular protein hypothetical 15 precursor [Bombyx mori] >gi|223671062|tpd|FAA00482.1| TPA: putative cuticle protein [Bombyx mori]	--	--	--	--	--
28	MS|comp149511_c0	121581	6329.39	5020.73	4684.32	5344.81	1824	BAC66474.1	1799	0	anceropsin [Antheraea pernyi]	557955908	KF539446.1	1134	0	Mythimna separata long-wavelength opsin mRNA, complete cds
29	MS|comp134370_c0	82535	7084.61	1918.82	6953.76	5319.06	1221	BAM18902.1	1166	1.20432e-156	tropomyosin 1 [Papilio polytes]	160333850	NM_001110312.1	657	0	Bombyx mori tropomyosin (LOC100101174), transcript variant 1, mRNA >gi|95102999|gb|DQ443352.1| Bombyx mori tropomyosin isoform 1 mRNA, complete cds
30	MS|comp166897_c0	22588.1	5422.17	2234.75	8155.88	5270.93	539	BAM19875.1	197	3.40228e-17	unknown secreted protein [Papilio xuthus]	--	--	--	--	--
31	MS|comp116285_c0	11086.1	4656.55	2745.83	5638.4	4346.93	386	--	--	--	--	--	--	--	--	--
32	MS|comp134355_c0	31332.8	4546.2	1940.81	6207.95	4231.65	772	ABX54738.1	1165	5.25948e-160	ribosomal protein L10 [Spodoptera exigua]	301051598	HM467199.1	695	0	Mythimna separata QM protein mRNA, complete cds
33	MS|comp141270_c0	19137.1	3613.61	2183.5	6424.75	4073.95	638	CAA05508.1	474	2.47833e-57	antennal binding protein X [Heliothis virescens]	2597954	AJ002518.1	271	3.22229e-138	Heliothis virescens mRNA for antennal binding protein X
34	MS|comp149455_c0	41919.8	4782.48	1530.78	5785.91	4033.06	932	AAN86048.1	1067	1.32656e-143	ribosomal protein S2 [Spodoptera frugiperda]	27260895	AY161272.1	621	0	Spodoptera frugiperda ribosomal protein S2 mRNA, complete cds
35	MS|comp149624_c0	37976.1	5966.1	2043.93	4037.4	4015.81	727	--	--	--	--	--	--	--	--	--
36	MS|comp160136_c1	18524.8	5536.25	1799.38	4608.88	3981.5	712	NP_001166691.1	369	9.98059e-41	cuticular protein RR-2 motif 67 precursor [Bombyx mori] >gi|223671236|tpd|FAA00570.1| TPA: putative cuticle protein [Bombyx mori]	346714035	AK384563.1	93	3.22058e-39	Bombyx mori mRNA, clone: fcaL28D17_K03071
37	MS|comp60733_c0	23934	4870.36	2037.35	4736.88	3881.53	603	NP_001166671.1	457	6.41653e-55	cuticular protein RR-2 motif 91 precursor [Bombyx mori] >gi|223671284|tpd|FAA00594.1| TPA: putative cuticle protein [Bombyx mori]	290560621	NM_001173195.1	59	2.14998e-20	Bombyx mori cuticular protein RR-2 motif 100 (CPR100), mRNA >gi|223671301|tpd|BR000601.1| TPA_inf: Bombyx mori BmorCPR100 mRNA for putative cuticle protein, complete cds
38	MS|comp159342_c0	44723.3	4107.56	2354.82	5109.21	3857.2	4579	NP_001103762.1	2289	0	muscle LIM protein isoform 1 [Bombyx mori] >gi|87248175|gb|ABD36140.1| muscle LIM protein [Bombyx mori]	346714791	AK383362.1	872	0	Bombyx mori mRNA, clone: MFB-03G10
39	MS|comp158284_c2	14623.1	5931.94	1896.97	3477.65	3768.85	649	NP_001166675.1	350	2.32398e-38	cuticular protein RR-2 motif 87 precursor [Bombyx mori] >gi|223671276|tpd|FAA00590.1| TPA: putative cuticle protein [Bombyx mori]	389611182	AK402581.1	151	1.67349e-71	Papilio polytes mRNA for cuticular protein PpolCPR86A, complete cds, sequence id: Pp-0556
40	MS|comp163407_c1	44916.5	5967.42	1888.61	3415.64	3757.22	1254	NP_001166769.1	329	1.48407e-32	cuticular protein hypothetical 8 precursor [Bombyx mori] >gi|223671048|tpd|FAA00475.1| TPA: putative cuticle protein [Bombyx mori]	--	--	--	--	--
41	MS|comp141267_c0	18115.6	3832.31	2120.79	5090.93	3681.34	587	ADT80698.1	580	1.238e-73	ribosomal protein S17 [Euphydryas aurinia]	15213821	AF400214.1	384	0	Spodoptera frugiperda ribosomal protein S17 mRNA, complete cds
42	MS|comp156377_c1	77997.2	4265.87	3748.86	2964.85	3659.86	1745	AEV53930.1	1984	0	arrestin 2 [Maruca vitrata]	359719329	JN871509.1	584	0	Maruca vitrata isolate HT2467.2 arrestin 2 (Arr2) mRNA, complete cds
43	MS|comp116303_c0	6942.06	3339.92	1615.42	5764.77	3573.37	360	EHJ75575.1	269	2.77814e-28	ribosomal protein L39 [Danaus plexippus]	15213797	AF400202.1	176	1.12893e-85	Spodoptera frugiperda ribosomal protein L39 mRNA, complete cds
44	MS|comp149390_c1	9755.01	5300.89	1949.4	3246.4	3498.9	350	--	--	--	--	--	--	--	--	--
45	MS|comp134357_c0	61782.9	3975.21	2166.76	3943.77	3361.91	1519	ACN86367.1	1286	3.87242e-172	troponin T transcript variant B [Bombyx mandarina]	429508136	JX989821.1	1112	0	Spodoptera frugiperda troponin T isoform A (TnT) mRNA, complete cds, alternatively spliced
46	MS|comp141274_c0	21444.2	3356.58	1705.28	5004.68	3355.51	729	ABV68867.1	778	4.54779e-102	apolipophorin III [Trichoplusia ni]	300953021	GU355690.1	279	1.32386e-142	Spodoptera exigua apolipophorin-III mRNA, complete cds
47	MS|comp158181_c1	50682.2	6202.32	1132.47	2710.75	3348.51	892	EHJ66494.1	251	1.19857e-22	cuticular protein hypothetical 12 [Danaus plexippus]	--	--	--	--	--
48	MS|comp160860_c0	37021.5	3730.36	1847.76	4396.75	3324.96	1031	ADX96000.1	665	1.43759e-83	small heat shock protein 19.8 [Cydia pomonella]	--	--	--	--	--
49	MS|comp154256_c1	38354.3	4086.41	1186.79	4620.49	3297.9	985	Q24998.1	206	8.25782e-16	RecName: Full=Pupal cuticle protein PCP52; AltName: Full=GMPCP52; Flags: Precursor >gi|453404|emb|CAA54650.1| pupal cuticule protein [Galleria mellonella]	--	--	--	--	--
50	MS|comp134366_c0	15150.7	3547.29	1935.15	4395.96	3292.8	548	NP_001037227.1	714	5.85072e-94	ribosomal protein L23 [Bombyx mori] >gi|15081322|gb|AAK83857.1|AF395586_1 ribosomal protein L17/23 [Spodoptera frugiperda] >gi|49532860|dbj|BAD26665.1| Ribosomal protein L17/23 [Plutella xylostella] >gi|54609237|gb|AAV34834.1| ribosomal protein L23 [Bombyx mori] >gi|268306378|gb|ACY95310.1| ribosomal protein L23 [Manduca sexta] >gi|315115429|gb|ADT80687.1| ribosomal protein L23 [Euphydryas aurini…	15081321	AF395586.1	368	0	Spodoptera frugiperda ribosomal protein L17/23 mRNA, complete cds
