# Supplementary material for: Sensory genes identification with head transcriptome of the migratory armyworm, Mythimna separata
Source: Sci Rep. 2017 Apr 7;7:46033. doi: 10.1038/srep46033 (PMC5384095; doi:10.1038/srep46033)
Supplement: Supplementary Data S3 [file srep46033-s4.xls]

## Sheet: Opsins
A. The candidate opsins transcripts identified in Mythimna separata transcriptomes.
gene_id	Read_count	FPKM(mean)	FPKM1	FPKM2	FPKM3	Gene Length	NR GI	NR ID	NR Score	NR Evalue	NR Description	NT GI	NT ID	NT Score	NT Evalue	NT Description
MS|comp149511_c0	121581	5344.81	6329.39	5020.73	4684.32	1824	29420459	BAC66474.1	1799	0	anceropsin [Antheraea pernyi]	557955908	KF539446.1	1134	0	Mythimna separata long-wavelength opsin mRNA, complete cds
MS|comp156702_c0	53	2.6	2.72	3.6	1.48	1845	328719619	XP_001944926.2	1024	1.58861e-127	PREDICTED: melanopsin-B-like [Acyrthosiphon pisum]	--	--	--	--	--
MS|comp158503_c0	351	30.2767	43.69	27.93	19.21	1301	29420459	BAC66474.1	1756	0	anceropsin [Antheraea pernyi]	557955896	KF539440.1	544	0	Ctenoplusia agnata long-wavelength opsin mRNA, complete cds
MS|comp163867_c0	4247.79	135.937	143.36	170.59	93.86	2714	74764722	O96107.1	1690	0	RecName: Full=Opsin-3; Short=MANOP3; AltName: Full=Rhodopsin 3, short-wavelength; AltName: Full=Rhodopsin P450 >gi|4210481|gb|AAD11966.1| opsin [Manduca sexta]	557955872	KF539428.1	1044	0	Mythimna separata blue opsin mRNA, complete cds
MS|comp164210_c1	11750.7	537.437	612.05	512.2	488.06	1827	341833530	AEK94178.1	1886	0	ultraviolet wavelength-sensitive opsin [Agrotis ipsilon]	557955932	KF539458.1	1089	0	Mythimna separata UV opsin mRNA, complete cds
MS|comp165164_c0	878	42.0767	37.2	50.03	39	2794	308210738	BAJ22674.1	301	1.46228e-26	peropsin [Hasarius adansoni]	512925778	XM_004930865.1	82	1.70346e-32	PREDICTED: Bombyx mori opsin-5-like (LOC101744575), mRNA
MS|comp41007_c0	3	1.09333	0.98	2.3	0	444	320130496	ADW20311.1	540	3.06349e-65	ultraviolet wavelength-sensitive opsin [Helicoverpa armigera]	320130495	HQ641391.1	406	0	Helicoverpa armigera ultraviolet wavelength-sensitive opsin (UVRh) mRNA, complete cds
MS|comp44349_c0	2	1.16333	0.8	2.27	0.42	395	320130496	ADW20311.1	678	3.63016e-86	ultraviolet wavelength-sensitive opsin [Helicoverpa armigera]	557955924	KF539454.1	380	0	Helicoverpa armigera UV opsin mRNA, complete cds

## Sheet: CSPs
B. The candidate chemosensory proteins transcripts identified in Mythimna separata transcriptomes.
gene_id	Read_count	FPKM(mean)	FPKM1	FPKM2	FPKM3	Gene Length	NR GI	NR ID	NR Score	NR Evalue	NR Description	NT GI	NT ID	NT Score	NT Evalue	NT Description
MS|comp116602_c0	12668.7	2650.78	2894.85	2087.52	2969.97	557	260908054	ACX53825.1	382	4.52786e-44	chemosensory protein [Heliothis virescens]	--	--	--	--	--
MS|comp141234_c0	10019.5	1472.45	1631.08	641.71	2144.57	708	405117276	AFR92094.1	595	2.11893e-75	chemosensory protein 10 [Helicoverpa armigera]	405117275	JX305305.1	237	2.85897e-119	Helicoverpa armigera chemosensory protein 10 mRNA, complete cds
MS|comp142679_c0	3	4.45667	5.95	2.84	4.58	219	82792665	ABB91378.1	295	1.01189e-32	chemosensory protein [Helicoverpa assulta]	14091479	AF368375.1	195	1.76439e-96	Helicoverpa armigera chemosensory protein (CSP-Harm) mRNA, complete cds
MS|comp147733_c0	9	8.34667	10.49	13.25	1.3	253	405117278	AFR92095.1	350	1.05998e-40	chemosensory protein 11 [Helicoverpa armigera]	405117277	JX305306.1	223	5.67584e-112	Helicoverpa armigera chemosensory protein 11 mRNA, complete cds
MS|comp148349_c0	1047	96.93	103.66	78.94	108.19	1046	389614710	BAM20381.1	478	2.83647e-56	unknown secreted protein [Papilio polytes]	552955207	KC907745.1	138	4.63135e-64	Sesamia inferens clone SinfCSP9 putative chemosensory protein mRNA, partial cds
MS|comp148423_c0	2	2.90333	2.91	4.15	1.65	237	405117278	AFR92095.1	331	4.64828e-38	chemosensory protein 11 [Helicoverpa armigera]	405117277	JX305306.1	222	1.8936e-111	Helicoverpa armigera chemosensory protein 11 mRNA, complete cds
MS|comp149055_c0	333	37.1867	36.81	41.21	33.54	956	357611229	EHJ67380.1	451	9.60281e-52	chemosensory protein [Danaus plexippus]	552955219	KC907751.1	252	1.7933e-127	Sesamia inferens clone SinfCSP15 putative chemosensory protein mRNA, complete cds
MS|comp149356_c0	1881.13	228.813	217.81	148.2	320.43	921	260908029	ACX53813.1	431	7.87122e-50	chemosensory protein [Heliothis virescens]	--	--	--	--	--
MS|comp149520_c0	35986.3	7433.83	8050.97	7460.98	6789.54	565	365919036	AEX07265.1	508	5.65829e-63	CSP2 [Helicoverpa armigera]	524903087	JX863699.1	180	1.09381e-87	Agrotis ipsilon chemosensory protein 4 (CSP4) mRNA, complete cds
MS|comp152291_c0	274.99	72.7467	56.23	73.85	88.16	601	112983042	NP_001037066.1	258	2.31749e-25	chemosensory protein precursor [Bombyx mori] >gi|77415572|emb|CAJ01455.1| hypothetical protein [Bombyx mori] >gi|115551750|dbj|BAF34357.1| chemosensory protein9 [Bombyx mori]	--	--	--	--	--
MS|comp152624_c0	164	23.1633	34.28	15.86	19.35	592	207107802	BAG71920.1	342	6.9157e-38	chemosensory protein 12 [Papilio xuthus]	--	--	--	--	--
MS|comp154103_c0	168	118.293	114.61	103.26	137.01	307	122894084	ABM67688.1	274	5.10306e-29	chemosensory protein CSP1 [Spodoptera exigua]	--	--	--	--	--
MS|comp154103_c1	252.98	110.053	93.71	100.37	136.08	432	122894084	ABM67688.1	216	7.32455e-20	chemosensory protein CSP1 [Spodoptera exigua]	405117273	JX305304.1	74	6.90366e-29	Helicoverpa armigera chemosensory protein 9 mRNA, complete cds
MS|comp154133_c0	65193.2	8937.6	9347.99	4473.12	12991.7	779	7960304	AAF71289.1	490	3.61116e-59	chemosensory protein [Mamestra brassicae]	7960303	AF255918.1	271	3.97328e-138	Mamestra brassicae chemosensory protein mRNA, complete cds
MS|comp154647_c0	9397.44	1544.5	1867.83	1195.96	1569.71	613	21898574	AAM77040.1	505	3.74001e-62	chemosensory protein 2 [Heliothis virescens] >gi|260907888|gb|ACX53745.1| chemosensory protein [Heliothis virescens]	524903159	JX863701.1	246	2.43928e-124	Agrotis ipsilon chemosensory protein 6 (CSP6) mRNA, complete cds
MS|comp154792_c0	1352	92.91	100.97	105.59	72.17	1327	357626242	EHJ76401.1	426	9.50185e-47	chemosensory protein CSP1 [Danaus plexippus]	--	--	--	--	--
MS|comp155046_c0	924.98	147.257	182.15	112.34	147.28	617	260908014	ACX53806.1	400	1.61236e-46	chemosensory protein [Heliothis virescens]	--	--	--	--	--
MS|comp156988_c0	31526.6	5835.47	5256.74	3187.13	9062.54	1581	26007526	AAF71290.2	538	4.23676e-63	chemosensory protein [Mamestra brassicae]	26007525	AF255919.2	249	1.39784e-125	Mamestra brassicae chemosensory protein mRNA, complete cds
MS|comp158640_c0	51	12.5267	4.88	15.02	17.68	1182	357611229	EHJ67380.1	357	2.83921e-37	chemosensory protein [Danaus plexippus]	--	--	--	--	--
MS|comp160411_c0	612	27.6667	31.49	26.53	24.98	1924	357623733	EHJ74768.1	786	1.84132e-96	hypothetical protein KGM_10599 [Danaus plexippus]	552955209	KC907746.1	113	6.82987e-50	Sesamia inferens clone SinfCSP10 putative chemosensory protein mRNA, partial cds
MS|comp160989_c0	53	5.58333	5.45	7.06	4.24	1014	112983048	NP_001037067.1	446	1.32179e-51	chemosensory protein 8 precursor [Bombyx mori] >gi|77415574|emb|CAJ01456.1| hypothetical protein [Bombyx mori] >gi|112032195|gb|ABH88201.1| chemosensory protein 8 [Bombyx mori]	--	--	--	--	--
MS|comp599465_c0	3	1.46667	2.4	1.13	0.87	288	21898574	AAM77040.1	396	1.7964e-47	chemosensory protein 2 [Heliothis virescens] >gi|260907888|gb|ACX53745.1| chemosensory protein [Heliothis virescens]	21898573	AY101511.1	235	1.40318e-118	Heliothis virescens chemosensory protein 2 mRNA, complete cds

## Sheet: OBPs
C. The candidate odorant binding proteins transcripts identified in Mythimna separata transcriptomes.
gene_id	Read_count	FPKM(mean)	FPKM1	FPKM2	FPKM3	FPKM	Gene Length	NR GI	NR ID	NR Score	NR Evalue	NR Description	NT GI	NT ID	NT Score	NT Evalue	NT Description
MS|comp114857_c0	501	694.08	649.36	839.41	593.47	649.36	245	390988235	AFM36759.1	279	1.09032e-29	general odorant-binding protein 1 [Agrotis ipsilon]	390988234	JQ822243.1	147	9.68689e-70	Agrotis ipsilon general odorant-binding protein 1 (GOBP1) mRNA, complete cds
MS|comp118070_c0	5	1.85667	1.35	0	4.22	1.35	500	226531141	NP_001140188.1	373	8.51778e-43	odorant-binding protein 4 [Bombyx mori] >gi|220980946|emb|CAS90128.1| odorant-binding protein 4 [Bombyx mori]	--	--	--	--	--
MS|comp121812_c0	6	2.48	5.45	0	1.99	5.45	275	237648974	NP_001153664.1	212	7.29934e-20	odorant binding protein LOC100301496 precursor [Bombyx mori] >gi|226000897|dbj|BAH36762.1| odorant binding protein [Bombyx mori]	528321522	KC887512.1	141	2.39217e-66	Sesamia inferens OBP6 mRNA, partial cds
MS|comp131182_c0	14	4.58	0	10.38	3.36	10.38	345	339740070	AEJ90553.1	426	8.38082e-52	putative odorant-binding protein [Helicoverpa armigera]	339740069	JF831555.1	123	3.12519e-56	Helicoverpa armigera putative odorant-binding protein mRNA, complete cds
MS|comp133839_c0	13	2.64667	3.87	2.51	1.56	3.87	470	260907992	ACX53795.1	319	8.57374e-35	odorant binding protein [Heliothis virescens]	--	--	--	--	--
MS|comp133858_c0	4	1.71	0	0	5.13	5.13	254	291088322	BAI82443.1	380	5.82901e-45	odorant binding protein 3 [Delia antiqua]	211919020	FM210098.1	61	6.47582e-22	Drosophila miranda Obp83b gene for putative olfactory specific E protein precursor
MS|comp141404_c0	363	119.67	122.5	121.69	114.82	122.5	436	383215092	AFG72998.1	561	2.28729e-71	odorant-binding protein 1 [Cnaphalocrocis medinalis]	--	--	--	--	--
MS|comp141702_c0	300	42.02	58.06	29.15	38.85	58.06	628	365919048	AEX07271.1	225	2.96597e-20	odorant-binding protein [Helicoverpa assulta]	--	--	--	--	--
MS|comp142589_c0	74	10.6433	13.69	4.42	13.82	13.69	645	301015488	ADK47525.1	485	9.18674e-59	odorant binding protein [Manduca sexta]	--	--	--	--	--
MS|comp143661_c0	7	1.49333	1.57	2.21	0.7	1.57	563	365919048	AEX07271.1	730	3.66575e-96	odorant-binding protein [Helicoverpa assulta]	328879847	HQ436358.1	399	0	Helicoverpa armigera OBP5 mRNA, complete cds
MS|comp145270_c0	13	3.31333	5.92	0.64	3.38	5.92	370	324103933	ADY17886.1	478	3.42952e-59	odorant binding protein [Spodoptera exigua]	--	--	--	--	--
MS|comp145826_c0	5	1.90667	1.88	2.65	1.19	1.88	410	39579207	AAR28763.1	348	2.01304e-39	odorant-binding protein-2 precursor [Spodoptera frugiperda]	--	--	--	--	--
MS|comp148301_c0	530	127.823	118.57	113.56	151.34	118.57	565	328879864	AEB54589.1	654	7.95138e-85	OBP8 [Helicoverpa armigera]	328879863	HQ436366.1	203	1.7919e-100	Helicoverpa armigera OBP8 mRNA, complete cds
MS|comp150111_c0	1368	278.953	313.43	270.81	252.62	313.43	556	328879858	AEB54586.1	647	8.10532e-84	OBP2 [Helicoverpa armigera]	528321520	KC887511.1	250	1.31446e-126	Sesamia inferens OBP5 mRNA, partial cds
MS|comp150160_c0	2052	348.76	332.15	247.67	466.46	332.15	711	324103925	ADY17882.1	586	1.82672e-73	odorant binding protein [Spodoptera exigua]	528321529	KC887516.1	177	6.48562e-86	Sesamia inferens OBP10 mRNA, partial cds
MS|comp150353_c0	19	4.08667	9.3	1.86	1.1	9.3	673	237648974	NP_001153664.1	414	6.45196e-48	odorant binding protein LOC100301496 precursor [Bombyx mori] >gi|226000897|dbj|BAH36762.1| odorant binding protein [Bombyx mori]	--	--	--	--	--
MS|comp152336_c0	144.01	25.05	27.53	21.22	26.4	27.53	630	357607723	EHJ65654.1	427	1.59313e-50	antennal binding protein 4 [Danaus plexippus]	512914818	XM_004928179.1	78	6.17295e-31	PREDICTED: Bombyx mori uncharacterized LOC101744230 (LOC101744230), mRNA
MS|comp154997_c0	4203	1115.64	1056.35	1259.04	1031.54	1056.35	532	25990272	AAC05702.2	715	6.30904e-94	pheromone binding protein 1 precursor [Mamestra brassicae]	25990271	AF051143.2	276	4.41597e-141	Mamestra brassicae pheromone binding protein 1 precursor (PBP1) mRNA, complete cds
MS|comp156324_c0	10575	1929.52	1859.69	1742.96	2185.91	1859.69	669	26007511	AAC05703.2	743	2.1757e-97	general odorant binding protein 2 precursor [Mamestra brassicae]	50313216	AY669087.1	366	0	Spodoptera frugiperda GOBP2 mRNA, complete cds
MS|comp156380_c0	53	10.89	10.72	12.7	9.25	10.72	827	383215092	AFG72998.1	423	1.46026e-48	odorant-binding protein 1 [Cnaphalocrocis medinalis]	--	--	--	--	--
MS|comp156923_c0	275	47.2	49.32	17.95	74.33	49.32	675	260907884	ACX53743.1	648	2.71524e-83	odorant binding protein [Heliothis virescens]	443429758	KC111816.1	95	2.354e-40	Helicoverpa assulta odorant-binding protein 16 mRNA, complete cds
MS|comp158230_c0	1096.31	78.99	115.66	66.8	54.51	115.66	1253	290965852	ADD71058.1	914	6.76913e-119	odorant-binding protein [Chilo suppressalis]	--	--	--	--	--
MS|comp158329_c0	5208.36	587.287	704.26	393.22	664.38	704.26	815	385275511	AFI57166.1	615	1.02812e-77	odorant-binding protein 17 [Helicoverpa armigera]	1146409	L41640.1	178	2.07985e-86	Galleria mellonella sericotropin mRNA, complete cds
MS|comp158921_c0	1702	248.53	294.46	143.34	307.79	294.46	677	260907920	ACX53761.1	507	2.29879e-61	odorant binding protein [Heliothis virescens]	--	--	--	--	--
MS|comp159796_c1	2014.49	437.413	400.4	328.19	583.65	400.4	613	261245103	NP_001159621.1	123	3.74576e-06	odorant binding protein LOC100307012 precursor [Bombyx mori] >gi|256997216|dbj|BAI22689.1| odorant binding protein [Bombyx mori]	--	--	--	--	--
MS|comp160581_c0	425	46.8433	59.44	38.85	42.24	59.44	794	392937512	AFM93773.1	467	1.68459e-55	odorant-binding protein 19 [Helicoverpa armigera]	--	--	--	--	--
MS|comp161014_c0	2832.74	348.357	381.04	382.5	281.53	381.04	1133	112820887	ABI24159.1	395	2.02332e-43	general odorant binding protein 1, partial [Agrotis segetum]	112820886	DQ838577.1	230	3.62249e-115	Agrotis segetum general odorant binding protein 1 (GOBP1) mRNA, partial cds
MS|comp161605_c0	6659.81	2638.01	2474.12	1167.94	4271.96	2474.12	953	365919066	AEX07280.1	399	6.16596e-45	odorant-binding protein [Helicoverpa armigera]	443429764	KC111819.1	70	2.66368e-26	Helicoverpa assulta odorant-binding protein 11 mRNA, partial cds
MS|comp393373_c0	1	1.25667	0.33	1.38	2.06	0.33	444	226501484	NP_001140186.1	327	2.27422e-35	odorant-binding protein 2 precursor [Bombyx mori] >gi|220980942|emb|CAS90126.1| odorant-binding protein 2 precursor [Bombyx mori]	--	--	--	--	--
MS|comp427468_c0	4	10.9833	9.54	20.62	2.79	9.54	210	226501560	NP_001140187.1	130	1.59047e-08	odorant-binding protein 3 precursor [Bombyx mori] >gi|220980944|emb|CAS90127.1| odorant-binding protein 3 precursor [Bombyx mori]	--	--	--	--	--
MS|comp502645_c0	3	1.22333	2.49	1.18	0	2.49	284	385275513	AFI57167.1	470	1.18581e-58	odorant-binding protein 18 [Helicoverpa armigera]	385275512	JQ753076.1	239	8.25443e-121	Helicoverpa armigera odorant-binding protein 18 mRNA, complete cds
MS|comp60723_c0	7362.01	1436.46	1557.41	1258.45	1493.51	1557.41	587	328879862	AEB54588.1	616	7.54134e-79	OBP13 [Helicoverpa armigera]	469664298	JX962791.1	316	2.84811e-163	Spodoptera exigua odorant binding protein 8 mRNA, complete cds
MS|comp672758_c0	5	2.03667	3.7	0	2.41	3.7	297	226501560	NP_001140187.1	326	1.33229e-36	odorant-binding protein 3 precursor [Bombyx mori] >gi|220980944|emb|CAS90127.1| odorant-binding protein 3 precursor [Bombyx mori]	528321512	KC887507.1	177	2.53596e-86	Sesamia inferens OBP1 mRNA, complete cds
MS|comp71248_c0	3	4.83667	4.65	9.86	0	4.65	233	324103933	ADY17886.1	208	1.9706e-19	odorant binding protein [Spodoptera exigua]	--	--	--	--	--
MS|comp152974_c0	90	13.53	16.61	11.15	12.83	16.61	646	392522236	AFM77984.1	481	3.94042e-58	oderant binding protein 6 [Spodoptera exigua]	528321527	KC887515.1	124	1.70106e-56	Sesamia inferens OBP9 mRNA, partial cds
MS|comp152359_c0	1726.24	119.11	113.53	84.42	159.38	113.53	1482	328879848	AEB54581.1	480	9.18088e-55	OBP5 [Helicoverpa armigera]	--	--	--	--	--
MS|comp167844_c0	1566	299.55	314.18	148.05	436.42	314.18	609	328879848	AEB54581.1	391	6.61927e-45	OBP5 [Helicoverpa armigera]	--	--	--	--	--
MS|comp173090_c0	404	68.2533	74.26	29.43	101.07	74.26	648	328879848	AEB54581.1	481	4.39081e-58	OBP5 [Helicoverpa armigera]	--	--	--	--	--
MS|comp141177_c0	2641.23	425.237	482.35	341.87	451.49	482.35	651	328879870	AEB54592.1	378	1.22078e-42	OBP9 [Helicoverpa armigera]	--	--	--	--	--
MS|comp161583_c1	9	3.01333	2.53	4.75	1.76	2.53	487	328879864	AEB54589.1	150	2.23722e-10	OBP8 [Helicoverpa armigera]	--	--	--	--	--
MS|comp108141_c0	13	5.16	4.32	0	11.16	4.32	440	260907986	ACX53792.1	402	3.63553e-47	antennal binding protein [Heliothis virescens]	--	--	--	--	--
MS|comp141270_c0	19137.1	4073.95	3613.61	2183.5	6424.75	3613.61	638	2597955	CAA05508.1	474	2.47833e-57	antennal binding protein X [Heliothis virescens]	2597954	AJ002518.1	271	3.22229e-138	Heliothis virescens mRNA for antennal binding protein X
MS|comp141612_c0	1441	191.253	219.91	105.38	248.47	219.91	743	309951480	ADO95155.1	161	1.95895e-11	antennal binding protein 7 [Antheraea yamamai]	--	--	--	--	--
MS|comp153447_c0	4472.54	760.803	798.02	762.58	721.81	798.02	662	13235566	CAC33574.1	531	1.21762e-65	antennal binding protein [Heliothis virescens]	--	--	--	--	--
MS|comp116343_c0	15159.9	3092	3070.29	1416.29	4789.41	3070.29	605	18254383	AAL66739.1	643	7.57438e-83	pheromone binding protein 4 [Mamestra brassicae]	18254382	AF461143.1	278	3.91316e-142	Mamestra brassicae pheromone binding protein 4 mRNA, complete cds
MS|comp124490_c0	3	3.69333	5.95	2.84	2.29	5.95	219	328879856	AEB54585.1	390	1.86279e-46	PBP1 [Helicoverpa armigera]	328879855	HQ436362.1	213	1.7396e-106	Helicoverpa armigera PBP1 mRNA, complete cds
MS|comp129850_c0	104	12.6367	15.43	11.03	11.45	15.43	759	18254383	AAL66739.1	258	1.4099e-24	pheromone binding protein 4 [Mamestra brassicae]	--	--	--	--	--
MS|comp158322_c0	7580.11	454.46	514.82	529.24	319.32	514.82	1517	--	--	--	--	--	238684577	EU316186.2	62	1.20181e-21	Helicoverpa assulta pheromone binding protein 2 mRNA, complete cds
MS|comp162075_c0	16116.7	1919.57	1612.91	1276.67	2869.14	1612.91	1055	205361594	BAG71416.1	813	6.30453e-106	pheromone binding protein [Mythimna separata]	205361593	AB263112.1	471	0	Mythimna separata MsPBP mRNA for pheromone binding protein, complete cds
MS|comp163093_c1	3229.19	268.11	172.5	439.16	192.67	172.5	3862	379699030	NP_001243989.1	2159	0	cis, cis-muconate transporter protein [Bombyx mori] >gi|355398639|gb|AER70323.1| cis, cis-muconate transporter protein [Bombyx mori] >gi|398298380|dbj|BAM34533.1| major facilitator superfamily protein [Bombyx mori]	390432202	JQ776635.1	289	2.00804e-147	Cydia pomonella pheromone binding protein 2 (PBP2) gene, promoter region and complete cds

## Sheet: ORs
D. The candidate odorant receptors transcripts identified in Mythimna separata transcriptomes.
gene_id	Read_count	FPKM(mean)	FPKM1	FPKM2	FPKM3	Gene Length	NR GI	NR ID	NR Score	NR Evalue	NR Description	NT GI	NT ID	NT Score	NT Evalue	NT Description
MS|comp102652_c0	2	0.74	2.22	0	0	257	290566751	NP_001104832.2	260	1.36432e-25	olfactory receptor 16 [Bombyx mori] >gi|238623681|dbj|BAH66314.1| olfactory receptor [Bombyx mori]	--	--	--	--	--
MS|comp102652_c1	7	9.24333	0	18.76	8.97	228	290566751	NP_001104832.2	341	4.63923e-37	olfactory receptor 16 [Bombyx mori] >gi|238623681|dbj|BAH66314.1| olfactory receptor [Bombyx mori]	--	--	--	--	--
MS|comp1032844_c0	2	2.93667	0	4.03	4.78	239	152963595	DAA05987.1	244	9.77212e-25	TPA: odorant receptor 31 [Bombyx mori]	--	--	--	--	--
MS|comp104640_c0	6	3.62333	2.84	4.01	4.02	363	357619774	EHJ72218.1	332	3.53282e-35	olfactory receptor-like receptor [Danaus plexippus]	550848961	KC960478.1	180	6.80823e-88	Sesamia inferens clone SinfOR31 putative odorant receptor mRNA, partial cds
MS|comp107793_c0	2	0.373333	0	0	1.12	345	194024962	ACF32963.1	125	1.52009e-06	olfactory receptor 12 [Helicoverpa armigera]	--	--	--	--	--
MS|comp110478_c0	4	2.3	3.78	0	3.12	271	51127354	CAG38122.1	385	4.5088e-43	putative chemosensory receptor 21 [Heliothis virescens]	--	--	--	--	--
MS|comp110712_c0	4	3.32667	0	9.98	0	226	--	--	--	--	--	--	--	--	--	--
MS|comp116110_c0	4	1.24667	0	0	3.74	281	51127332	CAG38111.1	347	5.33592e-38	putative chemosensory receptor 10 [Heliothis virescens]	--	--	--	--	--
MS|comp116394_c0	6	5.08	4.85	6.87	3.52	287	116805746	ABK27849.1	350	9.0715e-39	odorant receptor 35 [Bombyx mori]	--	--	--	--	--
MS|comp1239304_c0	3	1.73	0	0	5.19	234	152963591	DAA05985.1	210	4.75432e-19	TPA: odorant receptor 29 [Bombyx mori]	--	--	--	--	--
MS|comp124817_c0	3	1.90667	3.29	0	2.43	258	240255406	NP_001155301.1	227	9.32932e-21	olfactory receptor 60 [Bombyx mori] >gi|238623761|dbj|BAH66354.1| olfactory receptor [Bombyx mori]	--	--	--	--	--
MS|comp133273_c0	8	0.88	1.9	0	0.74	542	390276101	AFL70813.1	466	1.84059e-53	odorant receptor 50, partial [Manduca sexta]	--	--	--	--	--
MS|comp1348560_c0	3	1.5	0	4.5	0	261	182509212	NP_001116817.1	230	3.56587e-21	olfactory receptor-like [Bombyx mori] >gi|169788740|dbj|BAG12810.1| olfactory receptor-like receptor [Bombyx mori]	--	--	--	--	--
MS|comp1355432_c0	3	2.43667	7.31	0	0	209	240255406	NP_001155301.1	247	7.7298e-24	olfactory receptor 60 [Bombyx mori] >gi|238623761|dbj|BAH66354.1| olfactory receptor [Bombyx mori]	--	--	--	--	--
MS|comp139413_c1	1	3.5	2.33	0	8.17	211	--	--	--	--	--	--	--	--	--	--
MS|comp142810_c0	1	2.21333	0.37	4.71	1.56	413	390276101	AFL70813.1	329	3.19291e-34	odorant receptor 50, partial [Manduca sexta]	--	--	--	--	--
MS|comp147212_c0	2	1.63667	0.67	1.42	2.82	437	51127352	CAG38121.2	309	2.30514e-31	putative chemosensory receptor 20 [Heliothis virescens]	--	--	--	--	--
MS|comp150812_c0	7	3.90667	0	0	11.72	236	51127336	CAG38113.1	324	1.73644e-34	putative chemosensory receptor 12 [Heliothis virescens]	--	--	--	--	--
MS|comp150812_c1	4	0.873333	1.28	0	1.34	450	51127336	CAG38113.1	502	3.14889e-59	putative chemosensory receptor 12 [Heliothis virescens]	--	--	--	--	--
MS|comp150890_c0	29	3.28667	5.54	0	4.32	1116	379070042	AFC91732.1	181	4.67596e-12	putative odorant receptor OR24 [Cydia pomonella]	--	--	--	--	--
MS|comp1523813_c0	6	1.83333	0	0	5.5	283	357619785	EHJ72224.1	257	4.35831e-25	TPATPA expodorant receptor 15 [Danaus plexippus]	--	--	--	--	--
MS|comp152388_c0	10	6.64	2.52	15.43	1.97	589	306569738	ADN03363.1	764	6.66824e-98	olfactory receptor 20, partial [Helicoverpa assulta]	--	--	--	--	--
MS|comp152487_c0	31	7.68333	5.54	10.24	7.27	749	240148403	ACS45308.1	1190	8.96359e-161	candidate odorant receptor 2 [Helicoverpa assulta]	51127333	AJ748326.1	277	1.76174e-141	Heliothis virescens mRNA for putative chemosensory receptor 11
MS|comp157094_c0	83	5.91667	5.57	5.55	6.63	1455	226001155	BAG71423.2	2072	0	olfactory receptor [Mythimna separata]	226001154	AB263205.2	1188	0	Mythimna separata MsOR3 mRNA for olfactory receptor, complete cds
MS|comp164245_c0	273.93	26.86	23.8	38.32	18.46	1964	205361592	BAG71415.1	2555	0	olfactory receptor-2 [Mythimna separata]	205361591	AB263111.1	1320	0	Mythimna separata MsOR2 mRNA for olfactory receptor-2, complete cds
MS|comp1998815_c0	2	0.956667	0	0	2.87	246	22293497	CAD31949.1	279	3.25852e-28	putative chemosensory receptor 8 [Heliothis virescens]	--	--	--	--	--
MS|comp2023556_c0	2	1.34667	4.04	0	0	218	22293499	CAD31950.1	331	1.18733e-35	putative chemosensory receptor 9 [Heliothis virescens]	--	--	--	--	--
MS|comp33920_c0	3	1.31333	3.94	0	0	244	379070038	AFC91730.1	123	1.4442e-06	putative odorant receptor OR22, partial [Cydia pomonella]	--	--	--	--	--
MS|comp35555_c0	2	0.493333	1.48	0	0	297	220715232	ACL81188.1	431	1.19077e-49	putative olfactory receptor 18 [Mamestra brassicae]	220715223	EU979119.1	179	1.96042e-87	Sesamia nonagrioides putative olfactory receptor 18 (OR18) mRNA, complete cds
MS|comp360965_c0	10	4.37	0	10.66	2.45	295	379070040	AFC91731.1	204	5.78663e-19	putative odorant receptor OR23, partial [Cydia pomonella]	--	--	--	--	--
MS|comp3974_c0	2	2.84333	0	8.53	0	201	51127340	CAG38115.1	174	1.25597e-13	putative chemosensory receptor 14 [Heliothis virescens]	--	--	--	--	--
MS|comp447468_c0	1	5.06667	1.02	13.05	1.13	264	22293495	CAD31853.1	322	4.63606e-34	putative chemosensory receptor 7 [Heliothis virescens]	--	--	--	--	--
MS|comp50905_c0	5	3.26333	3.44	4.86	1.49	306	260907931	ACX53766.1	509	8.60021e-64	chemosensory receptor [Heliothis virescens]	148533560	EF396285.1	149	9.633e-71	Spodoptera littoralis putative chemosensory receptor 12 mRNA, complete cds
MS|comp55130_c0	12	9.11667	0	24.16	3.19	239	333408659	AEF32141.1	353	1.62711e-38	odorant receptor [Spodoptera exigua]	--	--	--	--	--
MS|comp611033_c0	11	2.07667	6.23	0	0	333	22293497	CAD31949.1	443	6.49385e-51	putative chemosensory receptor 8 [Heliothis virescens]	--	--	--	--	--
MS|comp633077_c0	1	4.10333	1.14	4.85	6.32	255	205361590	BAG71414.1	437	2.33983e-50	olfactory receptor-1 [Mythimna separata]	205361589	AB263110.1	219	9.58364e-110	Mythimna separata MsOR1 mRNA for olfactory receptor-1, complete cds
MS|comp638207_c0	2	1.89333	0.81	4.01	0.86	393	379070064	AFC91743.1	382	4.49466e-44	putative odorant receptor OR35, partial [Cydia pomonella]	550848923	KC960459.1	146	5.90485e-69	Sesamia inferens clone SinfOR9 putative odorant receptor mRNA, partial cds
MS|comp79584_c0	2	2.48	2.49	0	4.95	260	22293497	CAD31949.1	221	5.41098e-20	putative chemosensory receptor 8 [Heliothis virescens]	--	--	--	--	--
MS|comp80641_c0	7	1.56667	4.7	0	0	309	116805742	ABK27847.1	204	1.5003e-18	odorant receptor 30 [Bombyx mori]	--	--	--	--	--
MS|comp813906_c0	9	2.26667	0	0	6.8	304	205361590	BAG71414.1	361	3.6178e-39	olfactory receptor-1 [Mythimna separata]	205361589	AB263110.1	240	2.47719e-121	Mythimna separata MsOR1 mRNA for olfactory receptor-1, complete cds
MS|comp892037_c0	2	2.36	1.56	5.52	0	291	390276101	AFL70813.1	152	2.76681e-10	odorant receptor 50, partial [Manduca sexta]	--	--	--	--	--
MS|comp90072_c0	6	1.53333	3	0	1.6	353	51127344	CAG38117.1	424	3.66194e-48	putative chemosensory receptor 16 [Heliothis virescens]	550848941	KC960468.1	135	6.84027e-63	Sesamia inferens clone SinfOR21 putative odorant receptor mRNA, partial cds
MS|comp904167_c0	2	3.49667	3.2	0	7.29	231	116805750	ABK27851.1	283	1.50287e-30	odorant receptor 38 [Bombyx mori]	550848973	KC960484.1	111	9.30996e-50	Sesamia inferens clone SinfOR39 putative odorant receptor mRNA, partial cds
MS|comp926109_c0	2	4.48	4.88	0	8.56	209	390276111	AFL70818.1	188	7.946e-17	odorant receptor 55, partial [Manduca sexta]	--	--	--	--	--
MS|comp94306_c0	2	3.16667	0.87	8.63	0	378	290563364	NP_001166620.1	496	8.34665e-59	olfactory receptor 63 [Bombyx mori] >gi|238623768|dbj|BAH66358.1| olfactory receptor [Bombyx mori]	550848919	KC960457.1	139	4.40612e-65	Sesamia inferens clone SinfOR6 putative odorant receptor mRNA, partial cds
MS|comp94444_c0	9	2.67333	5.03	0	2.99	335	290559939	NP_001166621.1	292	8.34169e-30	olfactory receptor 64 [Bombyx mori] >gi|238623770|dbj|BAH66359.1| olfactory receptor [Bombyx mori]	--	--	--	--	--
MS|comp948927_c0	4	1.44	1.79	2.53	0	373	22293497	CAD31949.1	217	7.85137e-19	putative chemosensory receptor 8 [Heliothis virescens]	--	--	--	--	--
MS|comp11107_c0	4	2.3	4.44	0	2.46	257	205361590	BAG71414.1	442	4.04584e-51	olfactory receptor-1 [Mythimna separata]	205361589	AB263110.1	224	1.60666e-112	Mythimna separata MsOR1 mRNA for olfactory receptor-1, complete cds
MS|comp111125_c0	4	5.79	4.98	12.39	0	248	194024962	ACF32963.1	302	2.62476e-31	olfactory receptor 12 [Helicoverpa armigera]	--	--	--	--	--
MS|comp143892_c0	3	4.87333	3.73	10.89	0	299	290559939	NP_001166621.1	194	2.70211e-16	olfactory receptor 64 [Bombyx mori] >gi|238623770|dbj|BAH66359.1| olfactory receptor [Bombyx mori]	--	--	--	--	--
MS|comp1530192_c0	5	0.62	1.86	0	0	412	194024960	ACF32962.1	564	2.35974e-68	olfactory receptor 4, partial [Helicoverpa armigera]	194024959	EU818703.1	260	2.63776e-132	Helicoverpa armigera olfactory receptor 4 mRNA, partial cds
MS|comp163536_c0	163	9.04	7.27	13.98	5.87	2229	357628941	EHJ78030.1	1415	0	olfactory receptor 29 [Danaus plexippus]	--	--	--	--	--
MS|comp165911_c0	2376.09	266.983	316.16	191.19	293.6	2994	270012441	EFA08889.1	573	1.89402e-64	hypothetical protein TcasGA2_TC006590 [Tribolium castaneum]	486139828	JX982542.1	126	6.3425e-57	Helicoverpa assulta olfactory receptor 10 (OR10) mRNA, complete cds
MS|comp1754988_c0	2	2.56333	0	4.29	3.4	235	290559921	NP_001166603.1	237	1.60681e-22	olfactory receptor 13 [Bombyx mori] >gi|238623677|dbj|BAH66312.1| olfactory receptor [Bombyx mori]	--	--	--	--	--
MS|comp1789939_c0	2	1.26	0	0	3.78	229	345287262	AEN80227.1	141	3.29905e-09	olfactory receptor OR4137 [Canis lupus familiaris]	133629462	AC188638.4	121	2.54444e-55	Canis Familiaris chromosome 30, clone XX-205E13, complete sequence
MS|comp1802501_c0	4	1.55333	4.66	0	0	253	169788738	BAG12809.1	239	7.89511e-23	olfactory receptor-like receptor [Bombyx mori] >gi|238623716|dbj|BAH66332.1| olfactory receptor [Bombyx mori]	--	--	--	--	--
MS|comp2429514_c0	2	2.33	0	0	6.99	201	290560855	NP_001166616.1	139	5.73514e-09	olfactory receptor 54 [Bombyx mori] >gi|238623749|dbj|BAH66348.1| olfactory receptor [Bombyx mori]	--	--	--	--	--
MS|comp43532_c0	4	1.66667	1.52	2.68	0.8	407	220715224	ACL81184.1	353	5.84669e-56	putative olfactory receptor 18 [Sesamia nonagrioides]	220715223	EU979119.1	233	2.65889e-117	Sesamia nonagrioides putative olfactory receptor 18 (OR18) mRNA, complete cds
MS|comp790023_c0	6	7.03	0	21.09	0	209	238623697	BAH66322.1	153	8.92259e-11	olfactory receptor [Bombyx mori]	--	--	--	--	--
MS|comp957466_c0	3	1.02	1.48	0	1.58	355	22293497	CAD31949.1	349	2.42237e-37	putative chemosensory receptor 8 [Heliothis virescens]	--	--	--	--	--

## Sheet: GRs
E. The candidate gustatory receptors transcripts identified in Mythimna separata transcriptomes.
gene_id	Read_count	FPKM(mean)	FPKM1	FPKM2	FPKM3	Gene Length	NR GI	NR ID	NR Score	NR Evalue	NR Description	NT GI	NT ID	NT Score	NT Evalue	NT Description
MS|comp121176_c0	3	1	3	0	0	266	357614002	EHJ68848.1	363	8.8566e-40	putative Gustatory receptor 21a [Danaus plexippus]	--	--	--	--	--
MS|comp1194584_c0	2	0.643333	0	0	1.93	278	429545903	AGA04648.1	319	1.78207e-33	gustatory receptor [Helicoverpa armigera]	486139914	JX982549.1	100	1.49933e-43	Helicoverpa assulta gustatory receptor 4 (GR4) mRNA, complete cds
MS|comp82756_c0	3	1.19	1.15	0	2.42	406	22293483	CAD31850.1	345	2.93465e-36	putative chemosensory receptor 1 [Heliothis virescens]	--	--	--	--	--
MS|comp19407_c0	2	0.46	0	0	1.38	315	357629462	EHJ78216.1	354	3.87594e-44	gustatory receptor 24 [Danaus plexippus]	--	--	--	--	--
MS|comp1687776_c0	3	1.94333	5.83	0	0	220	217416221	DAA06392.1	131	7.99516e-08	TPA: gustatory receptor 58 [Bombyx mori]	--	--	--	--	--
MS|comp109140_c0	2	0.876667	0	0	2.63	252	357629462	EHJ78216.1	370	4.85513e-41	gustatory receptor 24 [Danaus plexippus]	--	--	--	--	--
MS|comp134624_c0	9	1.62	1.55	1.07	2.24	680	357610511	EHJ67011.1	992	8.66338e-132	hypothetical protein KGM_05691 [Danaus plexippus]	--	--	--	--	--
MS|comp636901_c0	7	1.93	0	5.79	0	328	--	--	--	--	--	--	--	--	--	--

## Sheet: IRs
F. The candidate ionotropic receptors transcripts identified in Mythimna separata transcriptomes.
gene_id	Read_count	FPKM(mean)	FPKM1	FPKM2	FPKM3	Gene Length	NR GI	NR ID	NR Score	NR Evalue	NR Description	NT GI	NT ID	NT Score	NT Evalue	NT Description
MS|comp100717_c0	8	2.12	1.94	0	4.42	656	357620576	EHJ72725.1	791	1.29973e-99	hypothetical protein KGM_16080 [Danaus plexippus]	313505777	HM562972.1	304	1.50072e-156	Spodoptera littoralis putative chemosensory ionotropic receptor IR75d mRNA, partial cds
MS|comp104026_c0	5	2.04667	2.52	2.55	1.07	419	313505774	ADR64681.1	316	1.34407e-50	putative chemosensory ionotropic receptor IR41a [Spodoptera littoralis]	--	--	--	--	--
MS|comp119947_c0	12	5.31	0	15.93	0	272	313505782	ADR64685.1	452	2.31657e-51	putative chemosensory ionotropic receptor IR75q.2 [Spodoptera littoralis]	379070081	JN836712.1	97	6.80555e-42	Cydia pomonella putative ionotropic receptor IR75q2 (IR) mRNA, complete cds
MS|comp1203294_c0	3	1.73333	3	0	2.2	266	313505774	ADR64681.1	395	1.04057e-43	putative chemosensory ionotropic receptor IR41a [Spodoptera littoralis]	--	--	--	--	--
MS|comp124776_c0	9	2.5	2.87	2.64	1.99	451	313505784	ADR64686.1	558	4.83482e-65	putative chemosensory ionotropic receptor IR75q.1 [Spodoptera littoralis]	--	--	--	--	--
MS|comp129582_c0	4	1.60667	1.69	1.79	1.34	385	313505768	ADR64678.1	658	6.26789e-79	putative chemosensory ionotropic receptor IR21a [Spodoptera littoralis]	--	--	--	--	--
MS|comp131374_c0	6	4.14	2.16	6.09	4.17	420	313505788	ADR64688.1	245	4.35003e-22	putative chemosensory ionotropic receptor IR1 [Spodoptera littoralis]	--	--	--	--	--
MS|comp135198_c0	2	26.8633	5.75	74.84	0	202	313505782	ADR64685.1	370	1.58018e-40	putative chemosensory ionotropic receptor IR75q.2 [Spodoptera littoralis]	--	--	--	--	--
MS|comp136712_c0	4	0.866667	1.7	0	0.9	384	313505784	ADR64686.1	319	1.2014e-43	putative chemosensory ionotropic receptor IR75q.1 [Spodoptera littoralis]	313505783	HM562975.1	140	1.24631e-65	Spodoptera littoralis putative chemosensory ionotropic receptor IR75q.1 mRNA, complete cds
MS|comp138392_c0	7	1.89333	1.89	3.79	0	500	313505774	ADR64681.1	663	7.19132e-81	putative chemosensory ionotropic receptor IR41a [Spodoptera littoralis]	--	--	--	--	--
MS|comp1582011_c0	3	2.14667	6.44	0	0	215	313505780	ADR64684.1	277	1.92135e-27	putative chemosensory ionotropic receptor IR75p [Spodoptera littoralis]	--	--	--	--	--
MS|comp159644_c0	128	3.85667	4.42	4.88	2.27	2654	379070106	AFC91764.1	2722	0	putative ionotropic receptor IR8a, partial [Cydia pomonella]	379070105	JN836724.1	506	0	Cydia pomonella putative ionotropic receptor IR8a (IR) mRNA, partial cds
MS|comp161214_c0	74	4.10333	3.54	5.62	3.15	1968	313505786	ADR64687.1	2355	0	putative chemosensory ionotropic receptor IR76b [Spodoptera littoralis]	552955197	KC907740.1	849	0	Sesamia inferens clone SinfIR76b putative ionotropic receptor mRNA, complete cds
MS|comp165699_c0	187	21.1067	18.77	25.19	19.36	2064	357630725	EHJ78658.1	2885	0	hypothetical protein KGM_04141 [Danaus plexippus]	313505769	HM562968.1	1117	0	Spodoptera littoralis putative chemosensory ionotropic receptor IR25a mRNA, complete cds
MS|comp1872421_c0	2	0.666667	2	0	0	266	313505768	ADR64678.1	391	2.13683e-42	putative chemosensory ionotropic receptor IR21a [Spodoptera littoralis]	--	--	--	--	--
MS|comp2100871_c0	2	1.59	0	0	4.77	217	313505768	ADR64678.1	244	1.22473e-22	putative chemosensory ionotropic receptor IR21a [Spodoptera littoralis]	--	--	--	--	--
MS|comp395436_c0	6	7.63667	8.6	14.31	0	238	379070090	AFC91756.1	262	5.06049e-26	putative ionotropic receptor IR75, partial [Cydia pomonella]	--	--	--	--	--
MS|comp50464_c0	1	7.77	1.01	10.03	12.27	265	313505774	ADR64681.1	297	5.09982e-30	putative chemosensory ionotropic receptor IR41a [Spodoptera littoralis]	--	--	--	--	--
MS|comp634464_c0	2	5.82667	4.47	0	13.01	213	313505768	ADR64678.1	123	1.73492e-06	putative chemosensory ionotropic receptor IR21a [Spodoptera littoralis]	--	--	--	--	--
MS|comp71302_c0	2	3.99667	2.63	9.36	0	244	313505782	ADR64685.1	194	6.29441e-16	putative chemosensory ionotropic receptor IR75q.2 [Spodoptera littoralis]	--	--	--	--	--
MS|comp82009_c0	4	14.8767	10.44	18.84	15.35	206	313505778	ADR64683.1	276	1.32455e-27	putative chemosensory ionotropic receptor IR75d [Spodoptera littoralis]	--	--	--	--	--
MS|comp849777_c0	3	3.59333	4.3	0	6.48	238	313505768	ADR64678.1	396	2.38256e-43	putative chemosensory ionotropic receptor IR21a [Spodoptera littoralis]	--	--	--	--	--
MS|comp88910_c0	5	3.54333	5.05	0	5.58	265	379070084	AFC91753.1	280	3.03448e-28	putative ionotropic receptor IR93a, partial [Cydia pomonella]	--	--	--	--	--
MS|comp99629_c0	1	2.46	0.39	4.94	2.05	402	313505782	ADR64685.1	495	1.07555e-56	putative chemosensory ionotropic receptor IR75q.2 [Spodoptera littoralis]	--	--	--	--	--

## Sheet: SNMPs
G. The candidate sensory neuron membrane proteins transcripts identified in Mythimna separata transcriptomes.
gene_id	Sample_name	Read_count	FPKM(mean)	FPKM1	FPKM2	FPKM3	FPKM	Gene Length	NR GI	NR ID	NR Score	NR Evalue	NR Description	NT GI	NT ID	NT Score	NT Evalue	NT Description
MS|comp162080_c0	MS_H1	1349	74.49	80.11	91.82	51.54	80.11	1855	353678113	B2RFN2.1	2308	0	RecName: Full=Sensory neuron membrane protein 2; Short=HvirSNMP-2 >gi|187606694|emb|CAP19028.1| sensory neuron membrane protein-2 [Heliothis virescens]	451936057	KC182741.1	797	0	Agrotis ipsilon sensory neuron membrane protein 2 (SNMP2) mRNA, complete cds
MS|comp162251_c0	MS_H1	433	18.77	19.14	19.04	18.13	19.14	2124	74814873	Q8I9S2.1	2536	0	RecName: Full=Sensory neuron membrane protein 1 >gi|27462828|gb|AAO15603.1|AF462066_1 sensory neuron membrane protein [Mamestra brassicae]	27462827	AF462066.1	1077	0	Mamestra brassicae sensory neuron membrane protein (SNMP-1) mRNA, complete cds
