# Supplementary material for: Sensory genes identification with head transcriptome of the migratory armyworm, Mythimna separata
Source: Sci Rep. 2017 Apr 7;7:46033. doi: 10.1038/srep46033 (PMC5384095; doi:10.1038/srep46033)
Supplement: Supplementary Data S4 [file srep46033-s5.xls]

## Sheet: Opsin
A. Percent identity of insect opsins. Identities are calculated based on the using multiple aligned amino acid sequences (Clustal Omega). http://www.ebi.ac.uk/Tools/msa/clustalo/. For species abreviations, Bmor：Bombyx mori， Pxyl：Plutella xylostella， Dple：Danaus plexippus， Hmel：Heliconius melpomene， MS：Mythimna separata， Harm：Helicoverpa armigera， Msex：Manduca sexta.
num	name	--
1	Bmoropsin-Rh-like	100
2	Bmoropsin5-like	10.96	100
3	Bmor_Pteropsin	15.87	21.43	100
4	Bmorparapinopsin-like	16.23	21.43	100	100
5	Pxylopsin-Rh3	16.62	18.66	28.41	27.45	100
6	Bmoropsin-Rh3-like	16.71	18.79	29.28	28.91	62.5	100
7	Dpleopsin-LW	14.48	20.42	28.1	28.1	31.32	30.58	100
8	Hmelopsin-LW	13.79	20.07	28.18	28.18	31.13	29.83	88.42	100
9	MS|comp158503_c0（LW2）	15.22	17.25	27.54	27.54	29.95	29.75	77.19	75.53	100
10	Harmopsin-LW2	15.62	17.61	27.19	27.19	29.92	29.17	77.72	77.39	93.12	100
11	BmorCeropsin	15.22	17.89	26.59	26.59	29.2	29.28	78.36	76.46	82.76	84.35	100
12	Pxylopsin-LW	16.55	18.31	25.68	25.68	30.22	28.93	81.36	78.16	83.33	86.51	82.89	100
13	Msexopsin1	15.33	17.96	26.28	26.28	29.36	29.17	79.52	78.4	84.08	87.27	84.84	88.06	100
14	Bmoropsin1	15.92	18.25	25.6	25.6	29.2	29.28	82.06	80.95	86.77	90.48	87.37	89.21	94.16	100
15	MS|comp149511_c0（LW1）	15.57	17.96	25.98	25.98	29.75	29.56	82.06	79.89	85.94	89.12	85.26	91.32	91.22	94.74	100
16	Harmopsin-LW1	15.57	18.31	25.68	25.68	29.75	29.28	81.53	79.63	85.68	89.12	84.47	90.26	90.96	94.47	97.9	100
17	Dpleopsin-BL	20.83	17.67	24.24	24.24	32.52	30.71	35.5	35.23	33.88	34.78	35.5	36.22	35.33	36.04	36.86	36.59	100
18	Hmelopsin-BL	21.88	17.31	22.05	22.05	31.89	30.08	34.69	34.96	32.43	33.7	34.15	34.05	33.7	34.69	34.69	35.23	84.17	100
19	Pxylopsin-BL	21.03	17.25	22.12	22.12	31.89	29.81	35.31	34.5	34.42	34.15	33.96	34.95	33.6	35.04	35.58	35.58	80.42	82.8	100
20	Msexopsin3	21.31	17.96	21.99	21.99	31.18	31	35.75	35.22	34.14	34.15	34.41	34.58	34.51	35.22	35.75	35.48	80.95	82.06	83.11	100
21	MS|comp163867_c0（BL）	21.72	16.9	21.92	21.92	31.18	30.46	35.95	34.86	33.87	33.88	34.59	34.5	33.88	34.86	35.68	35.68	79.68	81.32	83.91	89.24	100
22	Harmopsin-BL	22.76	16.9	22.52	22.52	31.18	30.73	35.68	35.41	34.41	34.96	35.41	34.5	34.15	35.14	35.68	35.68	80.21	81.84	83.64	90.81	94.76	100
23	Hmelopsin-UV	20.56	17.61	22.05	22.05	33.51	33.61	37.5	37.23	35.69	37.26	37.5	37.4	38.19	37.5	37.77	37.5	47.18	50	48.4	48.28	48.27	48	100
24	Dpleopsin-UV	22.3	17.61	22.73	22.73	33.6	33.61	35.05	35.33	34.43	35.62	35.05	35.5	35.99	35.87	35.87	35.6	48.13	48.4	47.2	48.28	49.07	48.27	81.17	100
25	Msexopsin2	20.91	17.96	24.47	24.47	35.52	35.07	37.23	36.96	33.79	35.34	35.05	36.04	36.54	35.87	35.87	35.33	47.85	49.06	48.53	48.67	47.86	47.59	77.72	81.38	100
26	Bmoropsin2	21.15	17.61	22.96	22.96	32.12	31.55	35.95	35.41	34.15	35.15	34.05	34.77	35.52	35.41	35.14	34.86	46.93	48.14	47.87	46.97	47.21	47.48	77.45	80.63	87.27	100
27	MS|comp164210_c1_UV_	20.42	19.37	23.26	23.26	35.05	34.06	36.22	35.95	34.15	35.42	34.32	35.85	36.07	36.22	35.95	35.68	47.33	48.27	47.73	46.83	46.01	45.48	79.05	82.45	88.59	89.18	100
28	Harmopsin-UV	19.72	19.37	23.56	23.56	34.51	33.51	35.41	35.14	34.15	35.15	34.32	35.58	36.07	35.95	35.68	35.41	46.52	48	47.47	47.09	46.01	45.48	77.45	82.18	88.33	89.45	95.51	100
	gene	Bmoropsin-Rh-like	Bmoropsin5-like	Bm_Pteropsin	Bmorparapinopsin-like	Pxylopsin-Rh3	Bmoropsin-Rh3-like	Dpleopsin-LW	Hmelopsin-LW	MS|comp158503_c0（LW2）	Harmopsin-LW2	BmorCeropsin	Pxylopsin-LW	Msexopsin1	Bmoropsin1	MS|comp149511_c0（LW1）	Harmopsin-LW1	Dpleopsin-BL	Hmelopsin-BL	Pxylopsin-BL	Msexopsin3	MS|comp163867_c0（BL）	Harmopsin-BL	Hmelopsin-UV	Dpleopsin-UV	Msexopsin2	Bmoropsin2	MS|comp164210_c1_UV_	Harmopsin-UV
	num	1	2	3	4	5	6	7	8	9	10	11	12	13	14	15	16	17	18	19	20	21	22	23	24	25	26	27	28

## Sheet: CSPs
B. Percent identity of the Mythimna separata CSPs. Identities are calculated based on the using multiple aligned amino acid sequences (Clustal Omega). http://www.ebi.ac.uk/Tools/msa/clustalo/.
num	name	--
1	MS|comp149055_c0	100
2	MS|comp158640_c0	58.88	100
3	MS|comp148349_c0	22.33	17.86	100
4	MS|comp152624_c0	14.14	17.59	28.45	100
5	MS|comp160411_c0	21.5	17.24	29.51	25.62	100
6	MS|comp149520_c0	26	20.18	28.7	31.09	34.17	100
7	MS|comp116602_c0	24.51	22.52	31.4	29.66	36.8	40.17	100
8	MS|comp155046_c0	21.57	18.02	29.75	33.05	30.71	37.61	40	100
9	MS|comp154103_c1	32.79	27.87	37.7	33.33	34.85	37.7	42.86	60.32	100
10	MS|comp154103_c0	21.15	16.39	25	22.06	30.43	31.82	46.38	43.48	100	100
11	MS|comp148423_c0	19.15	17.86	22.22	25.4	32.81	44.26	56.25	39.06	66.67	54.69	100
12	MS|comp147733_c0	30.65	27.42	33.33	35.48	32.35	36.51	49.23	56.92	66.67	77.78	100	100
13	MS|comp156988_c0	21.9	20.18	31.15	27.27	35.16	41.67	50.4	47.2	68.18	65.22	67.19	69.12	100
14	MS|comp160989_c0	21.57	19.82	33.61	32.23	31.45	39.17	43.8	38.84	30.16	27.94	28.57	30.77	33.87	100
15	MS|comp152291_c0	19.61	13.51	31.93	35.54	36	35	36.89	31.15	47.62	20.29	28.12	46.15	34.4	35.25	100
16	MS|comp149356_c0	22	21.1	38.46	38.66	32.79	45.76	39.5	35.29	39.34	29.41	38.1	44.44	39.34	46.67	33.61	100
17	MS|comp141234_c0	16.67	18.02	34.45	42.24	37.7	41.74	36.13	36.13	36.07	26.47	36.51	36.51	37.7	47.06	42.86	49.57	100
18	MS|comp154792_c0	22.43	15.52	27.87	28.93	25.5	31.67	40.8	34.65	40.91	43.48	42.19	45.59	41.41	36.29	28	32.79	30.33	100
19	MS|comp154647_c0	20.19	14.16	33.88	29.75	35.43	36.67	45.97	43.55	38.46	44.93	43.75	38.81	46.46	34.68	35.48	34.71	39.67	44.88	100
20	MS|comp599465_c0	20.93	16.28	35.29	32.94	40	43.02	49.43	49.43	39.68	47.06	62.07	41.54	51.11	40.91	44.83	41.18	49.41	53.33	93.33	100
21	MS|comp142679_c0	26.79	17.86	36.84	32.2	36.07	43.33	44.83	50	50	71.43	100	47.54	54.1	35	45.9	38.98	40.35	49.18	59.02	61.02	100
22	MS|comp154133_c0	22.77	14.55	31.36	33.33	33.59	40.34	41.67	41.8	54.1	47.83	48.44	46.03	52.03	29.75	33.33	32.5	40.68	40.62	47.97	51.16	72.13	100
	num	1	2	3	4	5	6	7	8	9	10	11	12	13	14	15	16	17	18	19	20	21	22
	name	MS|comp149055_c0	MS|comp158640_c0	MS|comp148349_c0	MS|comp152624_c0	MS|comp160411_c0	MS|comp149520_c0	MS|comp116602_c0	MS|comp155046_c0	MS|comp154103_c1	MS|comp154103_c0	MS|comp148423_c0	MS|comp147733_c0	MS|comp156988_c0	MS|comp160989_c0	MS|comp152291_c0	MS|comp149356_c0	MS|comp141234_c0	MS|comp154792_c0	MS|comp154647_c0	MS|comp599465_c0	MS|comp142679_c0	MS|comp154133_c0

## Sheet: ORs
C. Percent identity of full length putative M.separata ORs. Identities are calculated based on the using multiple aligned amino acid sequences (Clustal Omega). http://www.ebi.ac.uk/Tools/msa/clustalo/.
num	name	--
1	MS|comp163536_c0	1
2	MS|comp165911_c0	0.1864	1
3	MS|comp157094_c0	0.1123	0.1871	1
4	MS|comp164245_c0	0.176	0.1697	0.2158	1
	num	1	2	3	4
	name	MS|comp163536_c0	MS|comp165911_c0	MS|comp157094_c0	MS|comp164245_c0

## Sheet: SNMPs
Percent identity of the insect SNMPs. Identities are calculated based on the using multiple aligned amino acid sequences (Clustal Omega). http://www.ebi.ac.uk/Tools/msa/clustalo/. For species abreviations, Tcas：Tribolium castaneum， Pxyl：Plutella xylostella， Amel：Apis mellifera， Dmel：Drosophila melanogaster， Msex：Manduca sexta， Bmor：Bombyx mori， MS：Mythimna separata， Harm：Helicoverpa armigera， Has…
num	name	--
1	TcasSNMP1c	100
2	TcasSNMP1	39.67	100
3	PxylSNMP1-like	14.94	18.6	100
4	AmelSNMP2	16.84	20.5	28.74	100
5	DmelSNMP1	18.48	20.75	26.57	28.08	100
6	MsexSNMP1	23.26	25.24	22.37	29.43	38.77	100
7	BmorSNMP1	19.03	23.97	23.68	29.43	38.05	71.84	100
8	PxylSNMP1	24.1	26.73	23.68	30.25	40.44	73.27	71.1	100
9	MS|comp162251_c0	22.96	24.29	24.03	31.72	40.08	72.66	73.37	75.82	100
10	HarmSNMP1	22.36	25.55	23.68	32.18	37.97	70.17	72.41	74.42	89.29	100
11	HassSNMP1	22.36	24.92	23.68	31.95	37.38	69.22	72.22	73.46	87.76	98.09	100
12	AmelSNMP1	25.98	25.55	17.57	29.95	37.8	40.97	38.91	39.69	39.46	37.86	37.28	100
13	TcasSNMP1b	26.97	32.38	21.19	31.28	34.25	35.64	35.64	36.55	36.74	37.11	36.9	39.58	100
14	TcasSNMP1a	24.77	28.08	20.29	29.17	38.86	41.65	42.14	42.02	39.64	38.83	38.63	41.8	40.51	100
15	PxylSNMP3	18.87	21.12	29.79	23.79	25.06	28.32	27.04	25.9	27.3	25.26	25.51	28.17	25.35	25.52	100
16	PxylSNMP2-like	15.55	18.93	23.13	30.65	27.29	27.59	28.19	28.46	27.94	27.99	27.79	29.74	30.22	28.78	30.1	100
17	BmorSNMP2	18.6	22.71	22.92	29.95	28.89	28.31	27.49	26.79	27.49	26.68	26.88	31.56	29.98	29.19	29.85	58.46	100
18	MsexSNMP2	17.68	20.82	20.42	30.57	24.64	26.73	27.55	27.05	27.96	28.16	27.96	29.36	30.48	28.78	29.52	59.27	66.22	100
19	HarmSNMP2	17.68	21.14	22.92	29.49	29.3	27.49	28.92	28.63	29.74	29.33	29.12	31.15	30.2	26.92	29.08	61.35	65.96	68.73	100
20	MS|comp162080_c0	17.38	21.2	21.01	29.03	29.05	26.6	28.25	28.51	29.07	28.66	28.87	30.5	29.71	27.62	30.1	61.09	65.56	68.68	85.6	100
21	DmelSNMP2	17.65	20.58	23.62	24.59	25.47	28.33	27.71	27.35	26.88	26.04	26.25	28.99	27.23	28.63	32.42	29.34	28.93	30.1	30.99	30.17	100
22	TcasSNMP2	16.26	20.65	29.13	31.11	28.03	28.6	28.81	26.42	27.35	27.77	27.97	31.17	29.95	28.27	32	32.23	32.44	32.02	32.64	32.02	31.2	100
	num	1	2	3	4	5	6	7	8	9	10	11	12	13	14	15	16	17	18	19	20	21	22
	name	TcasSNMP1c	TcasSNMP1	PxylSNMP1-like	AmelSNMP2	DmelSNMP1	MsexSNMP1	BmorSNMP1	PxylSNMP1	MS|comp162251_c0	HarmSNMP1	HassSNMP1	AmelSNMP1	TcasSNMP1b	TcasSNMP1a	PxylSNMP3	PxylSNMP2-like	BmorSNMP2	MsexSNMP2	HarmSNMP2	MS|comp162080_c0	DmelSNMP2	TcasSNMP2
