# Supplementary material for: Sensory genes identification with head transcriptome of the migratory armyworm, Mythimna separata
Source: Sci Rep. 2017 Apr 7;7:46033. doi: 10.1038/srep46033 (PMC5384095; doi:10.1038/srep46033)
Supplement: Supplementary Data S5 [file srep46033-s6.xls]

## Sheet: CSPs
A. Unigenes of candidate Chemosensory proteins.
Unigene ID	Unigene Length（bp）	ORF Length(aa)	Complete ORF	5'or 3'Terminus Lost	Signal Peptide	Signal Peptide(aa)	Cysteine Number	Cys Formula	FPKM(mean)	FPKM1	FPKM2	FPKM3
MS|comp116602_c0	557	125	YES	--	YES	16	7	C1X6-C2X18-C3X2-C4X	2650.78	2894.85	2087.52	2969.97
MS|comp141234_c0	708	122	YES	--	YES	16	5	C1X6-C2X18-C3X2-C4X	1472.45	1631.08	641.71	2144.57
MS|comp148349_c0	219	123	YES	--	YES	19	7	C1X6-C2X18-C3X2-C4X	96.93	103.66	78.94	108.19
MS|comp149055_c0	956	107	YES	--	YES	18	6	C1X6-C2X18-C3X2-C4X	37.1867	36.81	41.21	33.54
MS|comp149356_c0	921	122	YES	--	YES	17	5	C1X6-C2X18-C3X2-C4X	228.813	217.81	148.2	320.43
MS|comp149520_c0	565	120	YES	--	YES	16	5	C1X6-C2X18-C3X2-C4X	7433.83	8050.97	7460.98	6789.54
MS|comp152291_c0	601	125	YES	--	YES	15	4	C1X6-C2X18-C3X2-C4X	72.7467	56.23	73.85	88.16
MS|comp152624_c0	592	122	YES	--	YES	18	4	C1X6-C2X19-C3X2-C4X	23.1633	34.28	15.86	19.35
MS|comp154133_c0	779	128	YES	--	YES	16	5	C1X6-C2X18-C3X2-C4X	8937.6	9347.99	4473.12	12991.7
MS|comp154647_c0	613	127	YES	--	YES	18	5	C1X6-C2X18-C3X2-C4X	1544.5	1867.83	1195.96	1569.71
MS|comp154792_c0	1327	149	YES	--	YES	22	4	C1X6-C2X18-C3X2-C4X	92.91	100.97	105.59	72.17
MS|comp155046_c0	617	127	YES	--	YES	18	4	C1X6-C2X18-C3X2-C4X	147.257	182.15	112.34	147.28
MS|comp156988_c0	1581	128	YES	--	YES	18	4	C1X6-C2X18-C3X2-C4X	5835.47	5256.74	3187.13	9062.54
MS|comp158640_c0	1182	116	YES	--	YES	16	5	C1X6-C2X18-C3X2-C4X	12.5267	4.88	15.02	17.68
MS|comp160411_c0	1924	297	YES	--	YES	23	5	C1X6-C2X18-C3X2-C4X	27.6667	31.49	26.53	24.98
MS|comp160989_c0	1014	124	YES	--	YES	16	6	C1X6-C2X18-C3X2-C4X	5.58333	5.45	7.06	4.24
MS|comp142679_c0	219	61	NO	3'	YES	16	3	C1X6-C2	4.45667	5.95	2.84	4.58
MS|comp147733_c0	253	68	NO	3'	YES	18	3	C1X6-C2	8.34667	10.49	13.25	1.3
MS|comp148423_c0	237	64	NO	5'	NO	--	2	C3X2-C4X	2.90333	2.91	4.15	1.65
MS|comp154103_c0	307	69	NO	5'	NO	--	2	C3X2-C4X	118.293	114.61	103.26	137.01
MS|comp154103_c1	432	66	NO	3'	YES	18	3	C1X6-C2	110.053	93.71	100.37	136.08
MS|comp599465_c0	288	90	NO	3'	YES	18	5	C1X6-C2X18-C3X2-C4X	1.46667	2.4	1.13	0.87

## Sheet: OBPs
B. Unigenes of candidate odorant binding proteins.
Unigene ID	Unigene Length（bp）	ORF Length(aa)	Complete ORF	5'or 3'Terminus Lost	Signal Peptide	Signal Peptide(aa)	Cysteine Number	FPKM(mean)	FPKM1	FPKM2	FPKM3
MS|comp116343_c0	605	146	YES	--	YES	21	6	3092	3070.29	1416.29	4789.41
MS|comp118070_c0	500	148	YES	--	YES	19	6	1.85667	1.35	0	4.22
MS|comp129850_c0	759	145	YES	--	YES	21	6	12.6367	15.43	11.03	11.45
MS|comp141177_c0	651	144	YES	--	YES	23	7	425.237	482.35	341.87	451.49
MS|comp141270_c0	638	137	YES	--	YES	20	6	4073.95	3613.61	2183.5	6424.75
MS|comp141612_c0	743	153	YES	--	YES	17	4	191.253	219.91	105.38	248.47
MS|comp141702_c0	628	139	YES	--	YES	21	7	42.02	58.06	29.15	38.85
MS|comp142589_c0	645	154	YES	--	YES	23	6	10.6433	13.69	4.42	13.82
MS|comp148301_c0	565	139	YES	--	YES	18	6	127.823	118.57	113.56	151.34
MS|comp150111_c0	556	142	YES	--	YES	21	6	278.953	313.43	270.81	252.62
MS|comp150160_c0	711	168	YES	--	YES	20	7	348.76	332.15	247.67	466.46
MS|comp150353_c0	673	153	YES	--	YES	21	6	4.08667	9.3	1.86	1.1
MS|comp152336_c0	630	164	YES	--	NO	--	7	25.05	27.53	21.22	26.4
MS|comp152359_c0	1482	149	YES	--	YES	21	6	119.11	113.53	84.42	159.38
MS|comp152974_c0	646	147	YES	--	YES	15	7	13.53	16.61	11.15	12.83
MS|comp153447_c0	662	148	YES	--	YES	21	6	760.803	798.02	762.58	721.81
MS|comp156324_c0	669	162	YES	--	YES	21	6	1929.52	1859.69	1742.96	2185.91
MS|comp156380_c0	827	136	YES	--	NO	--	6	10.89	10.72	12.7	9.25
MS|comp156923_c0	675	146	YES	--	YES	16	10	47.2	49.32	17.95	74.33
MS|comp158230_c0	1253	252	YES	--	YES	19	2	78.99	115.66	66.8	54.51
MS|comp158329_c0	815	133	YES	--	YES	16	4	587.287	704.26	393.22	664.38
MS|comp158921_c0	677	183	YES	--	YES	17	14	248.53	294.46	143.34	307.79
MS|comp159796_c1	613	165	YES	--	YES	16	12	437.413	400.4	328.19	583.65
MS|comp160581_c0	794	197	YES	--	YES	17	12	46.8433	59.44	38.85	42.24
MS|comp161605_c0	953	154	YES	--	NO	--	6	2638.01	2474.12	1167.94	4271.96
MS|comp162075_c0	1055	170	YES	--	YES	27	7	1919.57	1612.91	1276.67	2869.14
MS|comp163093_c1	3862	515	YES	--	NO	--	9	268.11	172.5	439.16	192.67
MS|comp167844_c0	609	146	YES	--	YES	23	6	299.55	314.18	148.05	436.42
MS|comp173090_c0	648	149	YES	--	YES	22	6	68.2533	74.26	29.43	101.07
MS|comp60723_c0	587	141	YES	--	YES	18	7	1436.46	1557.41	1258.45	1493.51
MS|comp108141_c0	440	138	NO	3'	YES	22	7	5.16	4.32	0	11.16
MS|comp114857_c0	245	68	NO	3'	YES	17	2	694.08	649.36	839.41	593.47
MS|comp121812_c0	275	90	NO	3'	NO	--	3	2.48	5.45	0	1.99
MS|comp124490_c0	219	72	NO	5'and 3'	YES	17	3	3.69333	5.95	2.84	2.29
MS|comp131182_c0	345	96	NO	5'and 3'	NO	--	3	4.58	0	10.38	3.36
MS|comp133839_c0	470	128	NO	5'	NO	--	5	2.64667	3.87	2.51	1.56
MS|comp133858_c0	254	82	NO	5'	NO	--	5	1.71	0	0	5.13
MS|comp141404_c0	436	137	NO	3'	YES	25	8	119.67	122.5	121.69	114.82
MS|comp143661_c0	563	145	NO	5'	YES	19	8	1.49333	1.57	2.21	0.7
MS|comp145270_c0	370	117	NO	3'	YES	17	7	3.31333	5.92	0.64	3.38
MS|comp145826_c0	410	129	NO	3'	YES	22	6	1.90667	1.88	2.65	1.19
MS|comp154997_c0	532	165	NO	3'	YES	23	8	1115.64	1056.35	1259.04	1031.54
MS|comp158322_c0	1517	20	NO	5'	NO	--	0	454.46	514.82	529.24	319.32
MS|comp161014_c0	1133	91	NO	5'	NO	--	4	348.357	381.04	382.5	281.53
MS|comp161583_c1	487	60	NO	5'	NO	--	2	3.01333	2.53	4.75	1.76
MS|comp393373_c0	444	77	NO	5'	NO	--	3	1.25667	0.33	1.38	2.06
MS|comp427468_c0	210	64	NO	3'	YES	21	2	10.9833	9.54	20.62	2.79
MS|comp502645_c0	284	92	NO	3'	YES	16	3	1.22333	2.49	1.18	0
MS|comp672758_c0	297	75	NO	5'	NO	--	3	2.03667	3.7	0	2.41
MS|comp71248_c0	233	43	NO	5'	NO	--	3	4.83667	4.65	9.86	0

## Sheet: ORs-1
C. Unigenes of candidate odorant receptors.
Unigene ID	Unigene Length（bp）	ORF Length(aa)	Complete ORF	Signal Peptide	TMD Number	FPKM(mean)	FPKM1	FPKM2	FPKM3
MS|comp157094_c0	1455	424	YES	NO	6	5.91667	5.57	5.55	6.63
MS|comp163536_c0	2229	406	YES	NO	0	9.04	7.27	13.98	5.87
MS|comp164245_c0	1964	473	YES	NO	7	26.86	23.8	38.32	18.46
MS|comp165911_c0	2994	290	YES	NO	0	266.983	316.16	191.19	293.6
MS|comp102652_c0	257	85	NO	NO	1	0.74	2.22	0	0
MS|comp102652_c1	228	76	NO	NO	1	9.24333	0	18.76	8.97
MS|comp1032844_c0	239	79	NO	NO	2	2.93667	0	4.03	4.78
MS|comp104640_c0	363	121	NO	NO	2	3.62333	2.84	4.01	4.02
MS|comp107793_c0	345	32	NO	NO	0	0.373333	0	0	1.12
MS|comp110478_c0	271	89	NO	YES	0	2.3	3.78	0	3.12
MS|comp110712_c0	226	65	NO	NO	2	3.32667	0	9.98	0
MS|comp11107_c0	257	85	NO	NO	1	2.3	4.44	0	2.46
MS|comp111125_c0	248	82	NO	NO	1	5.79	4.98	12.39	0
MS|comp116110_c0	281	72	NO	NO	0	1.24667	0	0	3.74
MS|comp116394_c0	287	95	NO	NO	2	5.08	4.85	6.87	3.52
MS|comp1239304_c0	234	77	NO	NO	1	1.73	0	0	5.19
MS|comp124817_c0	258	58	NO	NO	0	1.90667	3.29	0	2.43
MS|comp133273_c0	542	179	NO	NO	2	0.88	1.9	0	0.74
MS|comp1348560_c0	261	55	NO	NO	1	1.5	0	4.5	0
MS|comp1355432_c0	209	68	NO	NO	0	2.43667	7.31	0	0
MS|comp139413_c1	211	60	NO	NO	1	3.5	2.33	0	8.17
MS|comp142810_c0	413	123	NO	NO	2	2.21333	0.37	4.71	1.56
MS|comp143892_c0	299	60	NO	NO	1	4.87333	3.73	10.89	0
MS|comp147212_c0	437	71	NO	NO	1	1.63667	0.67	1.42	2.82				3
MS|comp150812_c0	236	78	NO	NO	1	3.90667	0	0	11.72
MS|comp150812_c1	450	149	NO	NO	2	0.873333	1.28	0	1.34
MS|comp150890_c0	1116	81	NO	NO	0	3.28667	5.54	0	4.32
MS|comp1523813_c0	283	91	NO	NO	2	1.83333	0	0	5.5
MS|comp152388_c0	589	192	NO	NO	3	6.64	2.52	15.43	1.97
MS|comp152487_c0	749	249	NO	NO	3	7.68333	5.54	10.24	7.27
MS|comp1530192_c0	412	135	NO	NO	3	0.62	1.86	0	0
MS|comp1754988_c0	235	77	NO	NO	2	2.56333	0	4.29	3.4
MS|comp1789939_c0	229	58	NO	NO	0	1.26	0	0	3.78
MS|comp1802501_c0	253	84	NO	NO	1	1.55333	4.66	0	0
MS|comp1998815_c0	246	81	NO	YES	0	0.956667	0	0	2.87
MS|comp2023556_c0	218	72	NO	NO	1	1.34667	4.04	0	0
MS|comp2429514_c0	201	64	NO	NO	0	2.33	0	0	6.99
MS|comp33920_c0	244	80	NO	NO	1	1.31333	3.94	0	0
MS|comp35555_c0	297	98	NO	NO	1	0.493333	1.48	0	0
MS|comp360965_c0	295	91	NO	NO	2	4.37	0	10.66	2.45
MS|comp3974_c0	201	51	NO	NO	1	2.84333	0	8.53	0
MS|comp43532_c0	407	68	NO	NO	1	1.66667	1.52	2.68	0.8
MS|comp447468_c0	264	70	NO	NO	0	5.06667	1.02	13.05	1.13
MS|comp50905_c0	306	102	NO	NO	1	3.26333	3.44	4.86	1.49
MS|comp55130_c0	239	79	NO	NO	1	9.11667	0	24.16	3.19
MS|comp611033_c0	333	110	NO	NO	2	2.07667	6.23	0	0
MS|comp633077_c0	255	84	NO	NO	0	4.10333	1.14	4.85	6.32
MS|comp638207_c0	393	131	NO	NO	3	1.89333	0.81	4.01	0.86
MS|comp790023_c0	209	66	NO	NO	1	7.03	0	21.09	0
MS|comp79584_c0	260	51	NO	NO	1	2.48	2.49	0	4.95
MS|comp80641_c0	309	52	NO	NO	1	1.56667	4.7	0	0
MS|comp813906_c0	304	70	NO	NO	0	2.26667	0	0	6.8
MS|comp892037_c0	291	44	NO	NO	0	2.36	1.56	5.52	0
MS|comp90072_c0	353	117	NO	NO	0	1.53333	3	0	1.6
MS|comp904167_c0	231	76	NO	NO	0	3.49667	3.2	0	7.29
MS|comp926109_c0	209	64	NO	NO	0	4.48	4.88	0	8.56
MS|comp94306_c0	378	125	NO	YES	2	3.16667	0.87	8.63	0
MS|comp94444_c0	335	78	NO	NO	0	2.67333	5.03	0	2.99
MS|comp948927_c0	373	54	NO	NO	1	1.44	1.79	2.53	0
MS|comp957466_c0	355	117	NO	NO	1	1.02	1.48	0	1.58

## Sheet: ORs-2
D. Best blast hit results obtained for search against the NCBI non-redundant protein database using the amino acid sequence of transcripts as queries for four full length putative M.separata ORs.
Sequence Name	Sequence Description	Sequence length	Hit ACC	E-Value	Similarity (%)
MS|comp163536_c0	olfactory receptor 29 [Danaus plexippus]	408	KOB71190.1	0	73
MS|comp165911_c0	uncharacterized protein LOC106131883 isoform X1 [Amyelois transitella]	290	XP_013186598.1	7e-112	92
MS|comp157094_c0	olfactory receptor [Mythimna separata]	424	BAG71423.2	0	99
MS|comp164245_c0	olfactory receptor-2 [Mythimna separata]	473	BAG71415.1	0	100

## Sheet: GRs
E. Unigenes of candidate gustatory receptors.
Unigene ID	Unigene Length（bp）	ORF Length(aa)	Complete ORF	TMD Number	FPKM(mean)	FPKM1	FPKM2	FPKM3
MS|comp134624_c0	680	215	YES	2	1.62	1.55	1.07	2.24
MS|comp109140_c0	252	83	NO	1	0.876667	0	0	2.63
MS|comp1194584_c0	278	63	NO	0	0.643333	0	0	1.93
MS|comp121176_c0	266	88	NO	2	1	3	0	0
MS|comp1687776_c0	220	64	NO	1	1.94333	5.83	0	0
MS|comp19407_c0	315	78	NO	1	0.46	0	0	1.38
MS|comp636901_c0	328	34	NO	0	1.93	0	5.79	0
MS|comp82756_c0	406	135	NO	2	1.19	1.15	0	2.42

## Sheet: IRs
F. Unigenes of candidate Ionotropic receptors.
Unigene ID	Unigene Length（bp）	ORF Length(aa)	Complete ORF	5'or 3'Terminus Lost	Signal Peptide	TMD Number	FPKM(mean)	FPKM1	FPKM2	FPKM3
MS|comp159644_c0	2654	814	YES	--	NO	3	3.85667	4.42	4.88	2.27
MS|comp161214_c0	1968	544	YES	--	NO	3	4.10333	3.54	5.62	3.15
MS|comp165699_c0	2064	649	YES	--	NO	3	21.1067	18.77	25.19	19.36
MS|comp100717_c0	656	218	NO	5'and 3'	NO	2	2.12	1.94	0	4.42
MS|comp104026_c0	419	70	NO	5'and 3'	NO	0	2.04667	2.52	2.55	1.07
MS|comp119947_c0	272	90	NO	5'and 3'	NO	0	5.31	0	15.93	0
MS|comp1203294_c0	266	88	NO	5'and 3'	NO	0	1.73333	3	0	2.2
MS|comp124776_c0	451	142	NO	5'and 3'	NO	1	2.5	2.87	2.64	1.99
MS|comp129582_c0	385	128	NO	5'and 3'	NO	2	1.60667	1.69	1.79	1.34
MS|comp131374_c0	420	140	NO	5'and 3'	NO	0	4.14	2.16	6.09	4.17
MS|comp135198_c0	202	67	NO	5'and 3'	NO	0	26.8633	5.75	74.84	0
MS|comp136712_c0	384	127	NO	5'and 3'	NO	0	0.866667	1.7	0	0.9
MS|comp138392_c0	500	166	NO	5'and 3'	NO	2	1.89333	1.89	3.79	0
MS|comp1582011_c0	215	71	NO	5'and 3'	NO	1	2.14667	6.44	0	0
MS|comp1872421_c0	266	88	NO	5'and 3'	NO	1	0.666667	2	0	0
MS|comp2100871_c0	217	70	NO	5'and 3'	NO	0	1.59	0	0	4.77
MS|comp395436_c0	238	79	NO	5'and 3'	NO	0	7.63667	8.6	14.31	0
MS|comp50464_c0	265	87	NO	5'and 3'	NO	0	7.77	1.01	10.03	12.27
MS|comp634464_c0	213	33	NO	5'and 3'	NO	0	5.82667	4.47	0	13.01
MS|comp71302_c0	244	56	NO	5'and 3'	NO	1	3.99667	2.63	9.36	0
MS|comp82009_c0	206	68	NO	5'and 3'	NO	0	14.8767	10.44	18.84	15.35
MS|comp849777_c0	238	79	NO	5'and 3'	NO	0	3.59333	4.3	0	6.48
MS|comp88910_c0	265	86	NO	5'and 3'	NO	0	3.54333	5.05	0	5.58
MS|comp99629_c0	402	119	NO	5'and 3'	NO	2	2.46	0.39	4.94	2.05

## Sheet: SNMPs
G. Unigenes of candidate sensory neuron membrane proteins.
Unigene ID	Unigene Length（bp）	ORF Length(aa)	Complete ORF	Signal Peptide	TMD Number	FPKM(mean)	FPKM1	FPKM2	FPKM3
MS|comp162080_c0	1855	514	YES	NO	2	74.49	80.11	91.82	51.54
MS|comp162251_c0	2124	525	YES	NO	2	18.77	19.14	19.04	18.13
